# Supplementary material for: The influence of achievement goals on objective driving behavior
Source: PLoS One. 2022 Oct 27;17(10):e0276587. doi: 10.1371/journal.pone.0276587 (PMC9612471; doi:10.1371/journal.pone.0276587)
Supplement: S1 File — (XLSX) [file pone.0276587.s001.xlsx]

## Sheet: Feuil1
Participant	Age	years of driving license	gender	driving time	MAP.1	MAP.2	MAP.3	MAP	MAV.1	MAV.2	MAV.3	MAV	PAP.1	PAP.2	PAP.3	PAP	PAV.1	PAV.2	PAV.3	PAV	ENT.1	ENT.2	ENT.3	ENT.4	Entity	INCR.1	INCR.2	INCR.3	INCR.4	Incremental	acce300	brak300	turn_R300	turn_L300	global_extent	extent_plain	extent_EU	extent_urban	acce300_mountainous	acce300_hilly	acce300_plain	frein300_hilly	brak300_plain	turn_r_300_hilly	turn_l_300_plain	nb_events	ratio_inci_tot
1	35	17	1	2220.75	5	5	5	5	5	5	5	5	2	2	2	2	5	5	5	5	3	3	4	4	3.5	5	5	5	5	5	0.367631	0.322753	0.18825	0.226674	8.9844	8.7891	7.9102	7.7148	1.90476	0.200951	0.373309	0.1588	0.329945	0.0754791	0.22952	0	2220.75
2	65	47	1	2448.34	5	5	5	5	4	5	4	4.33333	4	4	4	4	4	4	4	4	4	1	2	2	2.25	5	4	4	4	4.25	0.00134243	0.0635869	0.175969	0.0808991	8.3008	8.3008	6.8359	7.7148	0	0.00660284	0.00112731	0.0297128	0.0651448	0.255035	0.0827718	0	2448.34
3	37	19	1	2407.69	2	4	4	3.33333	5	5	5	5	2	2	2	2	4	2	2	2.66667	3	3	2	2	2.5	4	4	4	4	4	0.006245	0.0415778	0.437918	0.530018	10.5469	10.3516	8.2031	8.0078	0.00468669	0.00349047	0.00715177	0.0591327	0.0325736	0.747577	0.301816	23	100.32
4	33	15	1	7419.24	4	4	4	4	4	4	4	4	1	1	1	1	4	4	4	4	1	1	1	1	1	4	4	4	5	4.25	0.0179601	0.0906721	0.413594	0.506015	11.5234	11.1328	8.9844	10.6445	0	0.00486699	0.0187493	0.198026	0.0839488	0.721836	0.490383	61	119.665
5	37	4	2	3159.23	4	4	4	4	4	4	4	4	1	1	1	1	4	1	4	3	1	1	3	1	1.5	5	5	5	5	5	0.0020576	0.0518685	0.235938	0.257405	13.1836	13.1836	11.3281	9.5703	0	0	0.00207485	0.137997	0.051193	0.63764	0.258599	19	157.962
6	36	0	1	11854.4	4	4	5	4.33333	5	5	5	5	4	4	5	4.33333	5	5	5	5	1	1	1	1	1	5	4	3	3	3.75	0.00412728	0.0823335	0.266908	0.679348	14.7461	13.3789	11.6211	12.5977	0	0.00205949	0.00421707	0.0423666	0.0841406	0.238312	0.675956	23	493.932
7	32	13	2	1830.07	5	5	5	5	4	5	5	4.66667	1	4	4	3	4	5	5	4.66667	1	1	1	1	1	5	5	5	5	5	0.263462	0.075542	1.68186	0.900245	8.4961	8.2031	5.4688	8.4961	0	0.221595	0.275539	0.0604351	0.0800041	2.732	0.956972	0	1830.07
8	44	26	1	11780.3	4	4	4	4	4	4	4	4	1	1	1	1	4	1	4	3	2	3	3	1	2.25	5	5	4	5	4.75	0.00103105	0.694844	1.06399	1.07652	13.3789	12.8906	9.375	12.5977	0	0.000162925	0.00109657	0.301574	0.725847	1.60155	1.09861	16	692.959
9	40	18	2	12180.1	2	2	4	2.66667	5	4	4	4.33333	2	2	4	2.66667	4	4	4	4	2	2	3	2	2.25	4	4	4	4	4	0.0363019	0.0598051	0.2538	0.478491	14.3555	14.3555	10.5469	13.2813	0	0.112282	0.0335273	0.184143	0.0553026	0.402532	0.481464	78	154.179
10	36	2	1	8956.32	5	5	5	5	5	5	5	5	4	4	4	4	4	5	5	4.66667	2	2	3	2	2.25	5	5	5	5	5	0.00337694	0.0580456	0.157453	1.26028	12.4023	12.4023	9.375	11.6211	0	0	0.00346132	0.103196	0.0570789	0.325122	1.26692	12	688.948
11	45	24	1	13158.5	5	5	5	5	5	5	5	5	1	1	1	1	4	1	4	3	1	1	1	1	1	5	5	5	5	5	0.00614199	0.0100892	0.153145	0.787921	11.9734	11.9738	10.4701	9.70859	0	0	0.00618798	0	0.01017	0.125997	0.790907	5	2193.08
12	45	20	2	7641.71	4	5	5	4.66667	5	5	4	4.66667	1	4	4	3	5	4	4	4.33333	3	3	3	3	3	3	3	3	3	3	0.236351	0.208564	0.940016	0.700059	12.8906	12.8906	8.7891	12.793	0.498329	0.114382	0.259778	0.226682	0.203277	0.917143	0.764785	13	545.836
13	55	37	1	9002.64	5	5	5	5	5	5	5	5	1	1	1	1	1	1	1	1	1	1	1	1	1	5	5	5	5	5	0.0085628	0.135051	0.452598	0.712169	13.2813	13.2813	11.2305	12.1094	0	0.0243961	0.00816402	0.19729	0.133609	0.521864	0.718515	4	1716.95
14	37	18	1	8584.75	4	4	4	4	4	4	4	4	4	4	4	4	4	4	4	4	1	2	1	2	1.5	5	5	5	5	5	0.00455304	0.0276183	0.140892	0.089429	10.6445	10.6445	9.5703	9.4727	0	0.0195471	0.00408171	0.0187153	0.0279409	0.568113	0.0905496	6	1243.2
15	28	10	2	8702.37	4	4	4	4	4	4	4	4	1	4	2	2.33333	4	4	4	4	1	4	1	4	2.5	4	4	2	2	3	0.00982887	0.113143	0.355838	0.426327	11.6211	11.5234	9.9609	10.9375	0	0.00734235	0.00988716	0.345655	0.108027	0.479512	0.372509	30	751.062
16	35	10	1	7610.66	4	4	4	4	5	5	5	5	1	1	4	2	1	1	1	1	2	2	2	2	2	4	4	4	4	4	0.239484	0.121471	0.498507	0.281358	13.2813	13.2813	8.6914	8.8867	0.0352113	0.00842549	0.250245	0.296156	0.113978	1.6396	0.257609	16	447.686
17	49	31	2	11648.5	5	5	5	5	5	5	4	4.66667	4	4	5	4.33333	4	4	4	4	3	1	1	3	2	5	5	5	3	4.5	0.0177204	0.246847	0.880023	0.467433	15.918	15.625	12.5	13.7695	0.0523218	0.00853538	0.0178658	0.0992238	0.251729	0.646555	0.478313	139	83.2033
18	45	24	1	4820.54	4	4	4	4	4	4	4	4	2	4	4	3.33333	4	4	4	4	3	2	2	3	2.5	5	4	4	4	4.25	0.0281503	0.15878	0.424085	0.7607	12.1094	12.0117	7.5195	10.3516	0	0.0566791	0.0278687	0.131393	0.159366	0.471467	0.762508	13	344.325
19	38	20	1	5662.95	5	5	5	5	5	5	5	5	1	1	2	1.33333	1	4	4	3	2	1	1	1	1.25	5	5	5	5	5	0.00622093	0.0715619	0.27724	0.340557	12.5	12.5	9.082	11.0352	0	0.0443651	0.00533882	0.256546	0.0673049	0.432078	0.344186	16	333.115
20	50	32	2	2455.15	2	4	4	3.33333	4	4	4	4	1	2	4	2.33333	4	4	4	4	3	2	3	4	3	3	3	3	3	3	0.0169006	0.154201	1.10519	0.610012	8.5938	8.3984	6.25	8.2031	0	0.0364681	0.0148622	0.212314	0.148569	1.04858	0.658185	0	2455.15
21	29	11	1	6843.26	5	5	4	4.66667	4	4	4	4	5	4	4	4.33333	4	4	4	4	2	2	2	2	2	5	5	5	5	5	0.184605	0.481384	0.622771	0.634993	10.9375	10.3516	8.7891	10.4492	0.261872	0.216774	0.180397	0.499347	0.479624	1.43585	0.537575	8	760.362
22	54	33	1	13568.1	4	4	4	4	4	5	4	4.33333	4	4	4	4	4	4	4	4	2	2	2	2	2	4	4	4	4	4	0.00276491	0.117441	0.276396	0.105904	13.2813	13.0859	11.2305	10.6445	0	0.00764543	0.00122411	0.217187	0.0817977	0.195424	0.113924	14	904.538
23	62	44	1	1953.84	4	5	5	4.66667	5	5	5	5	4	4	4	4	5	5	5	5	1	4	1	1	1.75	5	5	5	5	5	0.0130052	0.128829	1.10662	0.892813	9.7656	9.375	8.3984	8.9844	0.0186858	0.0190575	0.0113701	0.142932	0.123742	1.54366	0.9178	1	976.918
24	37	19	1	10915	2	5	5	4	4	5	4	4.33333	1	1	4	2	2	4	4	3.33333	3	2	2	2	2.25	4	3	2	2	2.75	0.00348478	0.0345435	0.639972	0.669002	12.207	12.207	9.5703	11.2305	0	0	0.00350368	0.0165739	0.0346654	0.492483	0.67241	8	1212.77
25	46	20	2	5815.82	5	5	5	5	4	5	5	4.66667	1	1	1	1	1	1	2	1.33333	1	1	2	1	1.25	5	5	5	5	5	0.0126366	0.0172982	0.400554	0.514937	10.8338	10.8301	9.57935	9.79772	0	0.0126318	0.0126412	0.0204052	0.0172314	0.15644	0.514274	11	484.652
26	52	34	2	10780.8	4	5	5	4.66667	5	5	5	5	1	1	1	1	1	1	5	2.33333	1	1	1	1	1	5	5	5	5	5	0.0180069	0.00773724	0.173951	0.102015	10.8398	10.8398	8.4961	10.6445	0	0	0.0185399	0.00393563	0.00785957	0.572416	0.104457	5	1796.8
27	40	22	2	11451.1	5	4	5	4.66667	5	4	4	4.33333	4	2	2	2.66667	4	2	4	3.33333	3	3	2	3	2.75	4	4	3	4	3.75	0.0495324	0.174695	0.296993	1.15682	14.9414	14.8438	12.8906	12.6953	0	0.00489508	0.0517246	0.0188074	0.182461	0.571694	1.17953	33	336.796
28	73	51	1	10085.4	5	5	5	5	5	5	5	5	1	1	1	1	1	5	5	3.66667	1	1	1	1	1	5	5	5	5	5	0.00773153	0.045616	0.260444	0.698073	10.8398	10.8398	10.2539	7.9102	0.0351288	0.0167516	0.00734065	0.0778721	0.0444252	0.29202	0.674657	3	2521.35
29	63	45	1	4249.02	4	4	4	4	2	4	4	3.33333	1	1	2	1.33333	2	4	4	3.33333	2	2	2	2	2	4	4	4	4	4	0.00366235	0.0770207	0.113378	0.258698	9.2773	9.2773	8.4961	8.1055	0	0	0.00387307	0.519142	0.0519827	0.112915	0.266217	1	2124.51
30	35	17	1	961.92	1	4	4	3	4	5	5	4.66667	1	1	1	1	4	1	1	2	1	1	1	1	1	5	5	5	5	5	0.000466077	0.920037	1.55219	0.219522	13.9648	13.9648	9.668	12.8906	0	0	0.000471491	3.31978	0.892217	6.54472	0.212328	26	35.6267
31	39	21	1	903.333	4	4	4	4	4	4	4	4	4	4	4	4	4	4	4	4	3	3	2	3	2.75	4	4	3	3	3.5	0.0222443	0.0248048	0.226924	0.0739342	8.1055	8.0078	6.6406	7.6172	0	0.0358558	0.021055	0.0320815	0.0242133	0.156633	0.0714117	0	903.333
32	51	33	2	9664.52	4	4	4	4	4	4	5	4.33333	1	1	1	1	1	4	4	3	4	4	3	3	3.5	3	3	4	3	3.25	0.00662847	0.114047	0.691712	0.841866	11.7188	11.6211	9.2773	11.4258	0	0.00777605	0.00662547	0.0139969	0.11525	0.0855365	0.850087	14	644.301
33	35	17	1	5508.22	4	4	4	4	4	4	4	4	1	1	1	1	2	2	2	2	2	2	2	2	2	4	4	4	4	4	0.00989147	1.5936	0.25592	0.0557903	9.4727	8.9844	8.0078	8.4961	0	0.0387175	0.00539792	1.86019	1.55497	0.453325	0.0584622	0	5508.22
34	47	28	1	4013.87	4	4	4	4	4	4	5	4.33333	4	2	4	3.33333	4	2	4	3.33333	2	2	2	3	2.25	4	4	4	4	4	0.0171372	0.0345036	0.717727	0.602424	13.1836	13.1836	8.2031	12.793	0	0.0116342	0.0174249	0.0480881	0.0338483	1.44652	0.622569	14	267.592
35	52	34	1	9158.84	5	5	5	5	5	5	5	5	1	1	4	2	1	1	1	1	1	1	1	2	1.25	5	5	4	4	4.5	0.000223873	0.226417	0.137919	0.462286	13.3789	11.6211	10.4492	11.8164	0	0.000288709	0.000219961	0.0993158	0.235779	0.0990271	0.444902	20	436.135
36	38	20	1	8221.1	4	4	4	4	5	5	5	5	5	5	5	5	5	5	5	5	1	3	1	4	2.25	5	5	5	5	5	0.0188926	1.348	0.279462	0.830036	12.5	12.4023	10.4492	11.4258	0	0.000936461	0.0196655	2.15058	1.31662	1.29185	0.766242	10	747.373
37	41	23	2	9626.13	4	5	5	4.66667	5	5	5	5	4	4	4	4	4	4	4	4	3	1	2	2	2	5	5	5	5	5	0.0349444	0.166312	0.704561	0.129757	12.4023	12.3047	8.9844	11.4258	0	0.126582	0.0343766	0.041333	0.167388	0.612245	0.130621	7	1203.27
38	54	36	2	9047.75	4	5	5	4.66667	5	5	5	5	1	1	2	1.33333	4	4	4	4	1	1	1	1	1	5	5	5	5	5	0.0106477	0.171059	0.37945	0.380601	12.0117	12.0117	10.2539	11.0352	0	0.00425686	0.0109201	0.225188	0.169123	1.42477	0.351565	11	753.979
39	72	50	1	3965.07	4	5	5	4.66667	5	5	5	5	1	1	1	1	1	1	1	1	1	1	1	1	1	5	5	5	5	5	0.000432997	0.0405156	0.0625878	0.0541318	11.6211	9.668	7.2266	11.6211	0	0.0010894	0.000367956	0.0878786	0.0358757	0.0733532	0.0549359	11	330.422
40	33	11	1	10811.8	4	4	5	4.33333	5	5	5	5	1	1	5	2.33333	5	5	5	5	4	5	1	1	2.75	5	5	5	5	5	0.275621	1.19465	0.426431	0.449976	11.4258	11.4258	10.6445	9.7656	0	0.0148845	0.282253	1.06573	1.19886	0.304239	0.444844	5	1801.97
41	63	45	1	10543	5	4	4	4.33333	5	5	5	5	4	4	4	4	5	5	5	5	4	1	1	1	1.75	5	5	5	5	5	0.00886818	0.244812	0.146551	0.312646	12.9883	12.793	11.1328	11.8164	0	0.0123211	0.00862598	0.502027	0.2263	0.426757	0.307078	74	140.573
42	48	29	1	10204.5	4	4	4	4	5	5	5	5	1	1	1	1	1	4	4	3	2	3	2	2	2.25	4	4	4	4	4	0.000255323	0.0385344	0.671237	0.448032	16.1133	15.2344	8.9844	16.1133	0.000865234	0.000120535	0.000208395	0.0504239	0.0228937	0.338623	0.285263	48	208.255
43	48	30	1	4992.41	1	2	4	2.33333	4	4	4	4	1	2	1	1.33333	4	4	4	4	3	3	3	3	3	4	4	3	4	3.75	0.0365576	0.0316157	0.344806	0.62929	10.2539	10.2539	8.9844	9.5703	0	0.024687	0.036844	0.105801	0.0310567	0.239817	0.628956	3	1248.1
44	40	21	1	3179.47	4	5	5	4.66667	5	5	5	5	4	4	4	4	4	4	4	4	1	1	1	1	1	5	5	5	5	5	1.22364	0.0467866	0.513018	1.23804	8.5938	8.3984	6.7383	8.4961	0.0194995	0.425259	1.3226	0.0102472	0.0509334	0.645574	1.24999	0	3179.47
45	23	5	1	3878.55	4	4	4	4	4	4	4	4	4	4	4	4	4	4	4	4	3	3	3	3	3	3	3	3	3	3	0.0606595	0.121889	0.265988	0.392113	10.0586	9.9609	8.1055	8.3984	0	0.0239387	0.0664401	0.0354417	0.135033	0.371205	0.42461	3	969.638
46	27	9	2	8716.82	4	4	5	4.33333	4	4	4	4	1	1	4	2	2	5	5	4	1	1	2	2	1.5	5	4	5	5	4.75	0.00723434	0.0530411	0.494293	0.827193	12.207	11.5234	10.2539	10.3516	0.00380228	0.00762798	0.00722466	0.023449	0.0552038	0.124873	0.834047	19	435.841
47	31	10	2	14749.8	4	5	5	4.66667	5	4	1	3.33333	1	4	1	2	1	1	4	2	3	2	2	2	2.25	4	4	4	5	4.25	0.00138356	0.225384	0.105034	0.711307	13.4766	12.9883	11.5234	12.5977	0	0.00150407	0.00137801	0.184785	0.227956	0.0782115	0.743544	34	421.422
48	37	18	1	5998.28	4	5	5	4.66667	5	5	5	5	4	4	4	4	4	4	4	4	4	1	2	3	2.5	5	5	5	5	5	0.622918	0.474328	1.10246	1.23455	10.4492	10.4492	8.3984	9.7656	0.0562588	0.572852	0.624423	0.595843	0.472536	1.89482	1.23652	4	1199.66
49	33	12	2	2211.92	4	4	4	4	5	5	5	5	4	4	4	4	4	4	4	4	4	4	1	1	2.5	5	5	5	5	5	0.813916	0.0363566	0.789269	1.33792	11.1328	11.0352	6.4453	10.4492	0	0.861174	0.810004	0.0210834	0.0371987	0.997405	1.35135	11	184.327
50	38	19	1	6015.53	4	4	4	4	4	4	4	4	1	1	1	1	1	4	4	3	4	4	4	3	3.75	4	4	4	4	4	0.00190716	0.0158509	0.378283	0.524218	11.9141	11.9141	11.0352	9.9609	0	0	0.00192986	0.0102733	0.0159331	0.308198	0.529842	13	429.681
51	39	19	1	404.1	5	4	4	4.33333	4	5	5	4.66667	4	4	5	4.33333	4	1	5	3.33333	1	1	1	1	1	5	5	5	5	5	0.140611	0.0255656	0.867527	0.507904	7.0313	7.0313	5.6641	6.543	0	0.0642202	0.143083	0	0.0263883	0.146789	0.520729	0	404.1
52	62	43	1	249.783	5	5	5	5	5	5	5	5	1	1	1	1	1	5	1	2.33333	1	1	1	1	1	5	5	5	5	5	0.143545	0.0209672	0.333862	0.317196	6.3477	6.3477	4.4922	5.3711	0	0.150538	0.143516	0	0.0215273	0	0.32567	0	249.783
53	37	18	1	10462.8	4	4	4	4	4	4	4	4	2	4	4	3.33333	5	4	1	3.33333	2	2	2	2	2	4	4	4	4	4	0.00848716	0.207257	0.613535	1.319	15.918	15.332	10.2539	15.332	0	0.00473025	0.00934449	0.351758	0.178858	1.67915	1.07847	46	222.612
54	38	20	2	8192.76	4	4	4	4	5	4	4	4.33333	2	2	4	2.66667	4	4	4	4	2	2	3	3	2.5	4	4	4	4	4	0.890115	0.0365927	0.157299	0.242989	12.5	12.5	11.6211	9.668	0.798951	1.01371	0.876633	0.0123839	0.0392498	0.267728	0.253715	11	682.73
55	36	0	2	4738.91	2	4	4	3.33333	4	4	4	4	4	4	4	4	2	4	4	3.33333	3	4	3	3	3.25	3	4	4	4	3.75	0.176792	0.0673227	0.460071	0.426732	10.8398	10.8398	9.668	8.5938	0.0251388	0.0347367	0.186928	0.00514618	0.0718687	0.573156	0.437397	27	169.247
56	38	18	1	9780.22	4	4	4	4	4	4	4	4	4	4	4	4	4	1	4	3	3	3	3	3	3	4	4	4	4	4	0.108898	0.118036	0.865903	0.95969	10.8398	10.6445	8.9844	9.8633	0.00397106	0.032527	0.131092	0.0805067	0.128571	1.69589	1.03314	2	3260.07
57	39	21	2	14803.3	5	5	5	5	5	5	5	5	4	4	4	4	5	5	5	5	2	3	2	2	2.25	4	4	4	4	4	0.0179173	0.0486118	0.858445	0.664398	12.793	12.4023	9.668	12.1094	0.00374532	0.0199455	0.0179005	0.033392	0.0497159	0.395997	0.689025	17	822.405
58	28	3	1	20323	4	5	5	4.66667	5	5	5	5	4	4	5	4.33333	4	5	5	4.66667	2	3	2	2	2.25	4	5	5	5	4.75	0.00717382	0.0133084	0.109517	0.140887	14.2578	13.5742	12.0117	11.2305	0	0.0172846	0.00685616	0.00888238	0.0134664	0.0480129	0.144563	31	635.094
59	58	36	1	9082.8	4	5	5	4.66667	5	5	5	5	1	1	1	1	1	1	1	1	1	1	1	1	1	5	5	5	5	5	0.0575	0.44217	0.429905	0.493892	11.9141	11.9141	11.5234	9.2773	0.753769	0.0559709	0.0573264	2.23653	0.406803	0.888633	0.490423	14	605.52
60	41	20	2	3613.64	4	5	5	4.66667	4	5	5	4.66667	2	2	4	2.66667	4	2	5	3.66667	3	2	2	2	2.25	5	5	5	5	5	2.51742	0.562475	0.0181629	0.0864422	8.9844	8.6914	6.9336	8.7891	0	1.39706	2.58532	0.349481	0.576431	0.0406574	0.0868064	1	1806.82
61	39	21	1	12084.6	4	4	4	4	4	4	4	4	1	1	1	1	1	1	2	1.33333	3	3	2	2	2.5	3	4	4	4	3.75	0.1053	0.284413	1.60514	1.81121	12.8906	12.6953	9.1797	12.6953	0.165003	0.162706	0.0535262	0.266643	0.2526	2.26365	1.31812	16	710.86
62	63	42	1	10742.8	4	4	4	4	4	4	4	4	1	2	2	1.66667	2	4	4	3.33333	2	3	2	2	2.25	4	4	4	4	4	0.0586189	0.191431	0.207024	0.123829	12.6953	12.6953	10.9375	11.7188	0	0.0591897	0.058733	1.72671	0.152016	0.93581	0.112944	6	1534.69
63	31	4	1	9591.41	5	5	5	5	5	4	5	4.66667	1	4	4	3	4	1	5	3.33333	1	3	2	3	2.25	4	4	4	2	3.5	0.107536	0.141472	0.511407	0.351105	12.1094	12.1094	9.7656	11.3281	0.0423908	0.0284792	0.108285	0.12341	0.141796	0.231631	0.353035	17	532.856
64	48	22	2	9710.85	5	5	5	5	5	5	5	5	5	5	5	5	1	1	4	2	4	2	1	1	2	5	5	2	5	4.25	0.759315	0.0686395	0.227528	0.763973	11.6211	11.6211	8.3984	11.2305	0	0.74692	0.761138	0.0990018	0.0661417	0.313813	0.73406	19	485.543
65	56	0	1	2644.27	4	4	4	4	5	5	4	4.66667	4	4	4	4	4	4	4	4	4	2	2	2	2.5	5	5	4	4	4.5	0.00899076	0.0881065	1.19067	1.34855	8.6914	8.6914	7.4219	7.9102	0	0.0144324	0.00852098	0.0524814	0.0899363	0.856759	1.40789	0	2644.27
66	70	47	1	7056.58	4	5	4	4.33333	5	2	4	3.66667	1	1	1	1	2	1	1	1.33333	3	2	5	4	3.5	5	5	4	3	4.25	0.00648786	0.0235037	0.154099	0.134286	8.98155	8.82125	7.6172	8.46984	0.0127389	0.0057793	0.00654482	0.0190235	0.0239824	0.223226	0.136457	1	3528.29
67	39	21	2	7241.32	5	5	5	5	5	5	5	5	4	4	4	4	4	4	4	4	1	1	1	1	1	5	5	5	5	5	0.100825	0.184022	0.787232	0.633312	10.6445	10.6445	8.6914	10.3516	0.0151745	0.0722298	0.105034	0.196798	0.182566	0.743168	0.698785	5	1206.89
68	48	30	2	8721.97	5	5	5	5	5	5	5	5	5	4	5	4.66667	5	5	5	5	1	1	1	1	1	5	5	5	5	5	0.00170127	0.0395663	0.0745714	0.436899	14.0625	13.1836	10.0586	13.3789	0	0.00191453	0.00164552	0.0354461	0.041906	0.157702	0.411183	18	459.051
69	26	4	2	7506.84	5	5	5	5	5	5	5	5	4	4	4	4	4	5	5	4.66667	1	1	3	1	1.5	5	5	5	5	5	0.0747312	0.0128715	0.454935	0.314997	10.2539	10.2539	7.2266	10.2539	0	0.0651055	0.0751444	0.00420036	0.0132248	0.132836	0.327496	2	2502.28
70	58	40	1	5603.43	5	5	5	5	5	5	5	5	4	1	2	2.33333	4	4	1	3	1	1	1	1	1	5	5	5	5	5	0.00336134	0.0746337	0.244125	0.0833352	10.2539	10.2539	8.1055	7.9102	0	0.00497661	0.00329462	0.151289	0.07146	0.0671842	0.0868071	2	1867.81
71	39	21	2	565.937	4	4	4	4	4	4	4	4	2	2	4	2.66667	4	4	4	4	2	2	3	2	2.25	5	5	4	4	4.5	0.444405	0.0240219	1.47096	0.148731	7.5195	7.5195	5.1758	7.4219	0	0.102828	0.450083	0	0.024413	1.37104	0.150374	0	565.937
72	67	46	1	5513.24	5	5	5	5	5	4	5	4.66667	1	4	4	3	4	1	5	3.33333	5	5	1	4	3.75	5	5	5	3	4.5	0.0193029	0.349429	0.38096	0.54973	12.1094	11.9141	8.2031	11.0352	0	0.00413791	0.0208785	0.261871	0.358897	0.198029	0.550979	16	324.308
73	44	26	1	11511.6	4	5	5	4.66667	4	4	4	4	4	4	4	4	4	4	4	4	2	2	4	2	2.5	4	4	4	4	4	0.00420545	0.174694	0.219246	0.723525	11.4258	11.1328	10.1563	10.6445	0	0	0.00428656	0.138951	0.17549	0.0463171	0.7353	8	1279.07
74	29	11	1	7546.48	4	4	4	4	5	5	5	5	1	1	4	2	1	4	2	2.33333	2	2	2	2	2	5	4	4	5	4.5	0.0154996	0.667496	0.653922	0.854952	13.0859	13.0859	11.9141	9.4727	0.0122624	0.0203297	0.0153663	0.241758	0.683352	0.414835	0.869098	13	539.034
75	24	6	1	13175.5	4	4	4	4	5	5	5	5	4	5	5	4.66667	5	5	5	5	2	2	2	2	2	4	3	4	4	3.75	0.0744296	0.142253	0.398067	0.76396	13.2813	12.793	9.5703	11.7188	0.117208	0.0957105	0.0737209	0.100379	0.143633	0.594884	0.757697	51	253.375
76	42	22	1	10446.5	4	5	4	4.33333	5	4	4	4.33333	4	2	2	2.66667	2	4	4	3.33333	2	3	2	5	3	5	5	5	5	5	0.0361274	0.37756	0.886413	0.693626	12.5977	11.7188	10.6445	11.2305	0.0431146	0.0243139	0.0381086	0.354784	0.384685	1.32238	0.689467	9	1044.65
77	37	19	1	12948.9	5	5	5	5	5	5	5	5	1	1	1	1	1	1	1	1	1	1	1	1	1	5	5	5	5	5	0.000302615	0.0910152	0.722052	0.114593	11.9141	11.9141	11.2305	9.9609	0	0.00177199	0.000227539	0.107648	0.0903444	1.24837	0.117615	7	1618.61
78	23	3	2	6667.16	5	5	5	5	5	5	5	5	1	1	5	2.33333	4	4	5	4.33333	1	1	1	1	1	5	5	5	5	5	0.00997963	0.0503797	0.396773	0.379257	10.8398	10.8398	9.082	8.9844	0	0.0147961	0.0088647	0.00918006	0.0614491	0.546699	0.433355	5	1111.19
79	35	16	2	13683.9	4	4	4	4	4	4	4	4	2	2	2	2	4	4	4	4	4	4	4	4	4	3	3	3	3	3	0.00694015	0.106849	0.550741	0.778047	14.8438	14.7461	13.6719	12.5	0	0.0102157	0.00687882	0.0422558	0.108622	0.415129	0.790614	41	325.807
80	22	4	2	5677.71	4	4	4	4	1	4	4	3	2	4	4	3.33333	4	4	2	3.33333	3	2	2	3	2.5	4	3	4	3	3.5	0.00791214	0.0434201	0.692929	0.714259	9.668	9.375	9.2773	8.6914	0	0.0126803	0.00784	0.137106	0.0397987	0.866223	0.720823	3	1419.43
81	59	41	1	12539.4	4	4	4	4	4	5	4	4.33333	1	1	1	1	1	1	1	1	3	3	3	4	3.25	3	3	4	4	3.5	0.0241808	0.24598	0.404343	0.518387	12.4023	11.8164	10.8398	9.5703	0.0238785	0.017457	0.0280377	0.241099	0.246509	0.431908	0.59221	7	1567.43
82	39	0	2	11242.6	5	5	4	4.66667	4	4	5	4.33333	4	2	4	3.33333	2	2	2	2	3	2	2	2	2.25	4	4	4	4	4	0.593684	0.134645	0.287395	0.413771	12.3047	12.0117	8.5938	12.0117	0	0.648625	0.592066	0.144626	0.134495	0.664402	0.411939	22	488.807
83	40	22	1	6973.42	4	4	4	4	5	5	4	4.66667	1	1	4	2	5	4	4	4.33333	1	2	1	1	1.25	5	5	5	5	5	0.00723286	0.0286348	0.159733	0.341709	9.68711	9.5703	7.79653	9.50077	0.00935114	0.00536905	0.00733244	0.0450403	0.0275794	0.366288	0.341455	3	1743.36
84	43	25	1	8738.84	4	4	5	4.33333	5	5	5	5	1	1	1	1	5	5	1	3.66667	2	1	1	1	1.25	5	5	5	5	5	0.102392	0.47944	1.06652	1.50577	12.5977	12.5	9.9609	12.207	0.0712344	0.0535013	0.110202	0.378522	0.494512	3.12555	1.19927	15	546.178
85	36	14	1	4814.86	5	5	5	5	5	5	5	5	5	4	5	4.66667	5	5	5	5	5	5	3	5	4.5	5	5	5	5	5	0.390406	0.0560214	0.794786	0.540879	13.1836	12.207	9.9609	12.207	0.43897	0.390123	0.389134	0.0566135	0.0539633	1.13066	0.506938	76	62.5306
86	39	21	1	13249.6	5	5	5	5	5	5	5	5	5	4	5	4.66667	5	5	4	4.66667	2	1	1	1	1.25	5	5	5	5	5	0.00828647	0.0207861	0.368336	0.189566	13.6719	13.6719	11.1328	12.8906	0	0.00290402	0.00830866	0.00290402	0.020873	0.104545	0.19042	34	378.559
87	55	37	1	2139.1	4	5	1	3.33333	4	4	5	4.33333	2	2	2	2	4	4	4	4	2	1	1	1	1.25	5	4	5	5	4.75	0.0430738	0.035172	0.752208	0.257032	9.7656	9.668	7.4219	9.1797	0	0	0.0450604	0.0130039	0.0362868	0.517989	0.262015	1	1069.55
88	77	58	1	12875	4	5	5	4.66667	5	5	5	5	4	4	4	4	5	5	5	5	2	1	1	1	1.25	5	5	5	5	5	0.0131178	0.0222809	0.449735	0.431148	14.5164	14.1796	12.6236	12.9597	0.0206947	0.0179172	0.0115014	0.0132432	0.0208526	0.803939	0.416231	57	221.982
89	35	17	1	8936.25	5	5	5	5	5	5	5	5	5	5	5	5	5	5	5	5	1	1	1	1	1	5	5	5	5	5	0.0159061	0.0713921	0.596492	0.864555	11.3281	11.0352	8.7891	10.6445	0.00407539	0.00502535	0.0170376	0.0319469	0.0755542	1.10396	0.813821	5	1489.38
90	39	10	1	9632.55	4	4	4	4	5	4	4	4.33333	1	2	4	2.33333	4	4	4	4	1	3	3	2	2.25	4	4	4	4	4	0.000728593	0.939845	0.136318	0.0335614	12.3047	12.0117	8.0078	11.6211	0	0	0.000758826	0.997728	0.938857	0.179906	0.0342639	13	688.039
91	41	22	2	8088.27	5	4	4	4.33333	5	4	5	4.66667	1	1	2	1.33333	1	1	4	2	4	1	5	1	2.75	5	5	5	5	5	0.00430978	0.243805	0.66654	0.258376	10.7422	10.7422	8.8867	10.3516	0	0	0.00435038	0.2	0.244692	1.788	0.260922	7	1011.03
92	55	32	2	10025.1	5	5	5	5	5	5	5	5	1	1	1	1	1	4	5	3.33333	3	1	1	1	1.5	5	5	5	5	5	0.00408451	0.0349087	0.190762	0.237432	14.9414	14.9414	13.2813	12.4023	0	0.00708607	0.00386573	0.0226409	0.0386037	0.330453	0.234172	34	286.431
93	39	21	1	8067.29	1	4	4	3	4	4	4	4	1	1	1	1	1	1	1	1	3	1	3	1	2	5	5	4	4	4.5	0.0268989	0.174165	1.446	0.580359	11.4258	11.0352	9.668	10.6445	0.00583601	0.0133777	0.029625	0.102443	0.188809	2.26659	0.534495	5	1344.55
94	34	16	2	8774.43	4	4	5	4.33333	5	5	5	5	2	4	4	3.33333	4	4	4	4	2	1	1	2	1.5	5	5	4	5	4.75	0.000543272	0.220507	0.527245	0.212267	13.5742	13.4766	7.9102	13.4766	0.0127226	0.000937705	0.000383491	0.105336	0.227381	0.30913	0.221201	49	175.489
95	54	36	2	8894.33	5	5	5	5	5	5	5	5	4	2	4	3.33333	4	4	4	4	2	2	1	2	1.75	5	5	5	5	5	0.00820158	0.680146	0.744745	1.05472	11.8164	11.8164	10.7422	10.7422	0.0279045	0.00381492	0.00829014	0.57678	0.690346	0.469599	1.02434	6	1270.62
96	37	19	1	3053.07	4	4	4	4	4	4	4	4	4	4	4	4	5	4	2	3.66667	2	2	2	2	2	3	3	3	4	3.25	0.00132885	0.383602	0.206119	0.153715	10.1563	10.1563	7.5195	9.7656	0	0	0.00138006	0.0311779	0.397548	0.417784	0.157924	2	1017.69
97	44	26	2	10148.8	4	5	5	4.66667	4	5	5	4.66667	1	1	1	1	5	1	1	2.33333	1	1	1	1	1	5	5	5	5	5	0.00977862	0.186626	0.37501	1.08608	10.8398	10.8398	9.375	10.0586	0	0.0047189	0.00994305	0.271551	0.184023	0.18704	1.10465	7	1268.6
98	47	29	1	2690.17	2	5	5	4	4	5	5	4.66667	1	1	5	2.33333	4	1	1	2	1	1	1	1	1	5	5	5	5	5	0.0780861	0.115018	0.638159	1.24984	11.1328	11.1328	8.2031	8.1055	0	0.00587544	0.0788031	0	0.116172	0.052879	1.26158	8	298.908
99	37	13	1	4534.44	4	4	4	4	4	4	5	4.33333	2	2	1	1.66667	2	4	5	3.66667	1	1	1	1	1	5	5	5	5	5	0.0828544	0.257232	0.805536	0.521701	11.8164	11.7188	8.0078	10.4492	0.0090566	0.0858792	0.0833925	0.499028	0.240624	0.576784	0.520838	13	323.888
100	56	38	2	9692.6	5	5	5	5	5	5	5	5	4	5	5	4.66667	5	5	5	5	4	3	3	3	3.25	5	5	4	4	4.5	0.000371228	0.0449733	0.233621	0.463854	12.4927	12.4844	10.4989	12.125	0	0	0.00040546	0.040457	0.0452764	0.20599	0.489702	27	346.164
101	45	26	1	3808.63	4	5	4	4.33333	4	5	4	4.33333	1	1	1	1	1	1	1	1	2	2	2	2	2	4	4	4	4	4	0.00802841	0.0403904	0.278109	0.593525	9.668	9.668	5.5664	9.668	0	0.000668606	0.00871939	0.0324274	0.0411905	0.512486	0.620983	4	761.727
102	39	15	2	8052.16	4	4	4	4	4	4	4	4	2	1	4	2.33333	2	4	4	3.33333	1	1	1	1	1	5	5	5	5	5	0.0227428	0.118836	0.859194	0.828829	12.207	10.5469	8.3008	10.2539	0.0533273	0.027344	0.0207753	0.164407	0.10367	1.17504	0.735507	10	732.014
103	41	22	1	3227.66	5	5	5	5	5	5	5	5	1	1	1	1	4	1	5	3.33333	3	3	1	3	2.5	4	4	5	5	4.5	0.00511922	0.0271783	0.608352	0.303463	14.7461	14.7461	7.5195	14.3555	0	0	0.00520809	0.0294233	0.0271219	1.11416	0.30261	38	82.7604
104	51	33	1	3076.14	4	4	4	4	4	4	4	4	1	1	1	1	4	4	4	4	4	4	4	3	3.75	3	3	4	4	3.5	0.00734705	0.137771	0.624878	0.557099	9.4727	9.1797	8.1055	8.3984	0.00726876	0.0111756	0.00685338	0.111756	0.139494	0.879583	0.541332	0	3076.14
105	43	25	1	4433.05	4	5	5	4.66667	5	5	5	5	4	4	4	4	1	4	4	3	3	1	1	1	1.5	5	5	5	5	5	0.00221814	0.235539	0.342081	0.575688	8.7891	8.7891	8.0078	8.3984	0	0.000439483	0.00254188	0.237321	0.236213	0.529577	0.536595	0	4433.05
106	38	20	1	4504.06	5	5	5	5	4	5	4	4.33333	5	4	4	4.33333	5	5	4	4.66667	5	5	1	1	3	5	5	5	5	5	0.287188	0.0494482	0.217021	0.368106	10.4492	10.4492	8.4961	8.5938	0	0.415439	0.273167	0.0656209	0.047538	0.3206	0.343597	4	900.812
107	53	17	2	2147.52	5	5	5	5	5	5	5	5	1	1	4	2	4	4	4	4	3	3	1	2	2.25	4	4	5	4	4.25	0.000429256	0.0481714	0.169714	1.1718	9.082	8.8867	5.7617	8.8867	0	0.00437445	0.000270315	0.0929571	0.0464492	0.273403	1.1879	1	1073.76
108	31	13	2	2062.88	1	4	4	3	4	5	5	4.66667	1	1	1	1	1	4	4	3	4	1	1	4	2.5	5	5	5	5	5	0.000854694	0.0831677	0.587299	0.378176	8.9844	8.9844	6.543	8.7891	0	0.00718804	0.000493949	0.0977573	0.0825718	3.83985	0.308801	1	1031.44
109	32	14	1	1752.14	5	5	5	5	5	5	5	5	5	5	5	5	5	5	5	5	2	2	2	2	2	5	5	5	5	5	0.00783287	0.0367116	0.221694	0.139172	8.3984	8.3008	7.4219	6.7383	0	0.0108592	0.00777185	0.0298629	0.0370595	0.866024	0.115432	0	1752.14
110	35	17	1	7954.41	4	5	5	4.66667	5	5	5	5	4	4	5	4.33333	4	5	4	4.33333	2	2	5	4	3.25	4	5	4	5	4.5	0.0101938	0.124788	0.703482	0.430956	14.2478	14.3206	8.79576	13.9081	0	0	0.0104242	0.0812251	0.126038	0.670107	0.434508	30	256.594
111	37	13	2	4210.36	5	4	4	4.33333	4	5	4	4.33333	1	4	4	3	4	4	1	3	3	1	1	1	1.5	5	5	5	5	5	0.0109994	0.298157	0.385945	1.11411	10.9375	10.7422	9.5703	9.375	0	0	0.0115316	0.197448	0.303538	0.329081	1.14806	12	323.874
112	44	24	2	3792	4	4	5	4.33333	5	5	4	4.66667	4	4	4	4	4	4	4	4	2	2	2	2	2	4	4	4	4	4	0.00130548	0.0655992	0.260792	0.730515	9.5703	9.4727	6.8359	9.5703	0	0.00122313	0.00133364	0.136889	0.0423429	0.112324	0.850726	2	1264
113	30	12	1	425.267	4	4	4	4	4	4	4	4	2	1	4	2.33333	1	4	4	3	2	1	1	2	1.5	4	5	4	4	4.25	0.162216	0.0268842	1.48273	1.51463	5.7617	5.7617	5.3711	5.6641	0	0.406091	0.160822	0.101523	0.0264207	1.79357	1.52045	0	425.267
114	34	14	2	4078.15	4	4	4	4	5	5	4	4.66667	1	1	1	1	1	1	1	1	1	2	2	2	1.75	5	3	4	3	3.75	0.0194337	0.0807552	0.610446	0.986013	9.2773	9.2773	7.6172	8.9844	0	0.0231285	0.0192256	0.104314	0.0795534	0.213348	1.03618	1	2039.08
115	48	28	2	674.783	4	5	5	4.66667	5	4	4	4.33333	4	1	4	3	2	2	1	1.66667	4	4	1	2	2.75	5	5	5	5	5	0.165187	0.0695623	1.428	1.13175	9.2773	9.082	5.8594	9.2773	0.108959	0.0582746	0.200535	0.0377997	0.0809177	1.90574	1.01524	0	674.783
116	38	20	1	5117.54	5	5	5	5	5	5	5	5	2	2	4	2.66667	2	5	4	3.66667	1	1	1	1	1	5	5	5	5	5	0.0182204	0.300925	0.985548	0.678756	10.0586	10.0586	8.0078	9.375	0	0	0.0183742	0.0165857	0.303433	0.957233	0.684409	1	2558.77
117	38	19	1	4391.66	4	5	5	4.66667	5	5	4	4.66667	4	4	5	4.33333	4	4	4	4	1	1	1	1	1	5	5	5	5	5	0.0933978	0.045377	0.881877	0.603381	12.4023	12.4023	8.0078	12.207	0.104767	0.0935582	0.0933116	0.0178436	0.0482354	0.323355	0.649332	19	219.583
118	26	8	2	5825.39	4	4	4	4	4	4	4	4	2	1	4	2.33333	4	4	4	4	1	1	1	1	1	5	5	4	4	4.5	0.0298128	0.034926	0.517025	0.896034	10.9375	10.9375	9.4727	9.7656	0.0769971	0.0207808	0.0298864	0.0141012	0.0351854	0.40003	0.893126	13	416.099
119	30	12	1	8416.91	4	5	5	4.66667	5	5	5	5	1	1	1	1	5	1	1	2.33333	2	2	3	2	2.25	5	5	4	4	4.5	0.0101623	0.461099	0.238561	0.24981	10.8398	10.7422	7.7148	10.2539	0.0221355	0.0183635	0.00835637	0.284062	0.50256	0.458482	0.232704	5	1402.82
120	55	34	1	7771.23	4	4	4	4	4	4	4	4	4	4	2	3.33333	4	4	4	4	1	1	2	1	1.25	5	5	5	5	5	0.00774185	0.0560027	0.40054	0.289111	12.9883	12.8906	8.5938	10.5469	0	0.00451912	0.00809856	0.0254714	0.0593264	0.450817	0.303081	108	71.2957
121	32	14	1	11459.6	5	5	4	4.66667	5	5	5	5	1	1	1	1	1	1	1	1	4	4	1	4	3.25	5	5	5	5	5	0.00412639	0.123825	0.905026	1.14058	11.3281	11.3281	9.7656	9.4727	0	0.00555342	0.00407352	0.237302	0.119458	2.5095	1.09913	9	1145.96
122	63	11	2	4819.55	5	5	5	5	5	5	5	5	4	4	4	4	5	5	4	4.66667	2	2	2	1	1.75	5	4	4	5	4.5	0.0205135	0.0811527	0.52415	0.32552	9.32788	9.1358	7.38263	8.70276	0	0.0120454	0.0216966	0.0530461	0.0848998	0.782951	0.355109	4	963.911
123	30	12	1	484.033	4	4	4	4	5	5	4	4.66667	2	2	4	2.66667	2	4	5	3.66667	3	5	4	2	3.5	5	4	4	5	4.5	0.0163449	0.150668	0.697579	0.497346	7.3242	7.2266	4.2969	7.2266	0	0.0541394	0.0139069	0.198511	0.148442	0.830138	0.487045	0	484.033
124	31	9	1	5484.98	4	4	4	4	4	4	5	4.33333	1	2	2	1.66667	2	4	4	3.33333	2	2	2	2	2	4	4	4	4	4	0.116916	0.260568	0.432742	0.269289	9.51474	9.51193	6.94739	9.30015	0	0.0752823	0.117824	0.191552	0.262356	0.42409	0.274085	5	914.163
125	68	50	1	8754.23	4	4	4	4	5	5	4	4.66667	1	4	4	3	4	1	4	3	2	2	3	4	2.75	4	4	3	5	4	0	0.0515751	0.128138	0.1041	13.6719	13.5742	10.4492	12.6953	0	0	0	0.0535439	0.0515687	0.408607	0.101125	28	301.87
126	46	28	1	3009.99	4	5	5	4.66667	5	5	5	5	1	1	1	1	1	4	1	2	3	2	1	5	2.75	5	5	1	5	4	0.0073778	0.0866687	0.220731	0.311637	11.0352	11.0352	7.7148	10.3516	0	0	0.00758806	0.015454	0.088784	0.0515132	0.318442	12	231.538
127	50	30	2	4979.58	5	5	5	5	5	5	5	5	1	1	4	2	1	5	5	3.66667	3	4	4	4	3.75	5	5	4	4	4.5	0.00255013	0.0347053	0.3047	0.429146	10.5469	10.5469	9.7656	8.8867	0	0	0.0025774	0.100833	0.0340555	0.211956	0.431039	4	995.917
128	61	43	2	2432.02	4	4	4	4	4	4	4	4	4	4	4	4	4	4	4	4	3	3	3	3	3	3	3	3	3	3	0.00842486	0.0666657	0.578826	0.719843	10.1563	10.1563	8.8867	8.7891	0	0	0.00844238	0.206795	0.0664379	0.0295421	0.719744	3	608.004
129	28	10	2	8770.96	5	5	5	5	5	5	5	5	5	5	5	5	4	5	5	4.66667	5	5	1	1	3	5	5	5	5	5	0.00689711	0.102196	0.261915	1.0662	14.7461	14.3555	11.5234	13.2813	0.00266241	0.00319591	0.007276	0.136425	0.100189	0.333573	1.05879	197	44.2978
130	30	12	1	9054.23	4	4	4	4	4	5	4	4.33333	2	4	4	3.33333	4	4	4	4	2	2	2	2	2	4	4	4	4	4	0.252538	0.505079	1.89714	1.36675	12.1094	11.9141	9.5703	10.8398	0.174408	0.267201	0.252418	0.747351	0.49477	4.19713	1.32113	8	1006.03
131	60	42	1	5329.55	5	5	5	5	5	5	5	5	1	1	5	2.33333	5	5	1	3.66667	1	1	1	1	1	5	5	5	5	5	0.00499902	0.123276	0.456043	1.41589	14.2578	14.2578	8.5938	13.2813	0	0	0.00507682	0.0107331	0.125173	0.208222	1.43053	26	197.391
132	40	21	1	6169.51	4	4	4	4	4	4	4	4	4	1	4	3	4	4	4	4	3	4	1	3	2.75	5	5	4	4	4.5	0.0259872	0.321118	1.26478	1.11104	10.2539	10.2539	9.5703	8.4961	0	0.0388703	0.0257464	0.234437	0.322932	0.366839	1.12818	0	6169.51
133	39	19	2	11531.9	5	5	5	5	5	5	5	5	4	4	4	4	1	4	4	3	5	4	5	4	4.5	4	3	4	4	3.75	0.00714411	0.0518774	0.28765	0.332101	11.4258	11.2305	9.7656	10.1563	0	0.00220665	0.00736311	0.0176532	0.0534507	0.0816462	0.342277	8	1281.32
134	35	6	2	4351.53	5	4	5	4.66667	5	5	5	5	4	1	4	3	1	4	4	3	1	1	3	3	2	5	5	5	5	5	0.055414	0.0638564	0.735902	0.539397	10.9375	10.7422	8.5938	10.1563	0.00491038	0.0231469	0.0618191	0.0816817	0.0608706	0.394609	0.551424	6	621.647
135	24	6	1	9700.97	5	5	5	5	5	5	5	5	1	1	4	2	1	5	5	3.66667	3	3	3	3	3	5	5	5	5	5	0.000913795	1.41728	0.855708	2.12872	14.9414	14.9414	12.4023	11.8164	0	0.0029593	0.000597979	1.52689	1.41607	0.94049	2.26243	277	34.8956
136	27	8	2	5318.14	4	4	4	4	4	4	4	4	2	4	2	2.66667	2	4	2	2.66667	1	3	2	2	2	4	4	4	4	4	0.011284	0.265756	0.553977	0.405649	10.4492	10.3516	8.6914	10.2539	0.00693401	0.0144217	0.0108968	0.297752	0.261966	0.888376	0.386852	6	759.735
137	40	22	2	8456.17	5	5	5	5	5	5	5	5	5	5	5	5	4	1	4	3	1	1	1	1	1	5	5	5	5	5	0.885269	0.0961141	0.248355	0.2601	10.6445	10.3516	9.4727	10.0586	0	0.279381	0.900194	0.0851674	0.0964818	0.134517	0.26476	6	1208.02
138	29	11	1	11228.5	4	4	4	4	1	4	4	3	1	4	4	3	4	4	4	4	3	4	2	3	3	2	3	4	3	3	0.0205213	0.696235	0.646029	0.373106	10.7422	10.7422	9.668	9.4727	0.0290107	0.0385575	0.0193806	2.07511	0.606285	1.50374	0.340702	2	3742.84
139	36	18	2	2556.3	5	5	5	5	5	5	5	5	1	1	1	1	4	4	4	4	2	1	1	1	1.25	5	5	5	5	5	0.329361	0.0856124	0.97207	0.997136	12.8906	12.8906	8.8867	11.9141	0	0.254702	0.333063	0.210846	0.080399	0.33398	1.03139	28	88.1482
140	37	18	1	13364.3	5	5	5	5	5	5	5	5	1	1	2	1.33333	1	1	1	1	1	1	1	1	1	5	5	5	5	5	0.0833295	0.0812103	0.645656	0.671455	11.7193	11.7038	9.72527	10.3878	0.071876	0.081455	0.083498	0.118314	0.0791748	0.85596	0.681297	11	1113.69
141	54	31	2	8077.05	5	5	5	5	5	5	5	5	1	5	5	3.66667	5	5	5	5	2	2	1	2	1.75	5	5	5	5	5	0.0072164	0.0365038	0.0398292	1.99973	14.3555	14.3555	12.793	12.8906	0.00162853	0.00509789	0.00763061	0.0484989	0.0348201	0.00551124	2.1007	39	201.926
142	43	21	2	13640	4	4	5	4.33333	4	4	5	4.33333	1	1	2	1.33333	4	4	4	4	2	2	2	2	2	5	5	4	4	4.5	0.0215253	0.0792657	0.2451	0.516844	12.5	11.9141	11.1328	10.8398	0	0.0154855	0.0227145	0.171803	0.0656243	0.344638	0.482793	22	593.042
143	38	20	1	14856.5	4	5	5	4.66667	5	5	5	5	5	5	4	4.66667	5	5	5	5	3	4	2	4	3.25	5	5	5	5	5	0.00680837	0.0620752	0.716121	0.789665	11.7188	11.5234	9.1797	11.5234	0.00618429	0.00745959	0.00671159	0.0417185	0.066055	1.30944	0.788506	9	1485.65
144	47	24	1	7688.69	5	5	5	5	5	5	5	5	5	5	5	5	5	4	5	4.66667	1	1	3	3	2	5	5	3	3	4	0.0625609	0.148463	0.752835	0.838451	10.2539	10.2539	7.5195	10.0586	0	0.0749788	0.0624524	0.246705	0.147723	0.355545	0.844044	4	1537.74
145	47	21	2	6471.67	4	4	4	4	4	4	4	4	4	4	4	4	5	4	4	4.33333	3	2	3	3	2.75	4	4	4	3	3.75	0.00578674	0.202449	0.321018	0.729732	12.793	12.793	8.9844	11.0352	0	0.00901891	0.00566626	0.120628	0.206157	0.0873707	0.758027	24	258.867
146	32	14	2	1846.64	4	4	4	4	4	4	4	4	2	2	4	2.66667	4	4	4	4	4	4	3	3	3.5	3	4	4	4	3.75	0.00482046	0.0492879	0.106354	0.0883463	8.2031	8.2031	6.9336	7.7148	0	0	0.00487934	0.116618	0.0485366	0.0364431	0.0894546	0	1846.64
147	23	5	1	8225.14	4	4	5	4.33333	5	4	4	4.33333	1	1	2	1.33333	4	4	2	3.33333	1	1	1	2	1.25	4	4	5	5	4.5	0.0142716	0.128723	0.664575	0.500018	10.8398	10.6445	9.082	9.4727	0	0.0125319	0.0145237	0.102826	0.131519	1.27761	0.458102	2	2741.71
148	38	20	1	2324.75	1	4	5	3.33333	5	5	5	5	1	5	5	3.66667	1	1	1	1	1	1	1	1	1	5	5	5	5	5	0.000712511	0.0368381	0.0927104	0.21708	8.5938	8.5938	7.1289	7.6172	0	0	0.000734977	0.0128397	0.0376175	0.0492189	0.214947	0	2324.75
149	41	23	1	9668.69	1	4	4	3	4	4	4	4	4	4	4	4	4	2	4	3.33333	3	3	3	3	3	4	4	3	3	3.5	0.0179426	0.180035	0.501717	1.06207	10.9375	10.3516	8.7891	10.2539	0.122292	0.0420676	0.0128994	0.345968	0.160419	0.651275	1.07178	6	1381.24
150	37	19	1	11885.6	4	5	5	4.66667	5	5	5	5	1	1	1	1	1	5	5	3.66667	4	3	3	1	2.75	4	4	5	5	4.5	0.0329048	0.0735425	0.351068	0.144097	11.7188	11.6211	8.6914	10.8398	0.0270218	0.042623	0.0323465	0.0594321	0.0746606	0.827447	0.134044	5	1980.94
151	34	15	1	2870.37	4	5	5	4.66667	4	4	5	4.33333	4	4	4	4	4	4	5	4.33333	2	2	3	1	2	5	5	5	5	5	0.0217786	0.861507	0.892963	1.00858	8.9844	8.9844	7.8125	8.2031	0.178165	0.0293269	0.0171922	0.925323	0.863022	1.12359	1.13441	1	1435.18
152	38	18	1	16791.1	4	5	5	4.66667	4	5	4	4.33333	1	4	5	3.33333	4	1	5	3.33333	1	2	3	2	2	5	3	3	3	3.5	0.0301892	0.0289438	0.220196	1.77142	12.793	12.5977	11.1328	11.0352	0	0.0346669	0.0299024	0.0132343	0.0303383	0.0761267	1.8408	16	987.712
153	39	19	2	5800.47	4	4	5	4.33333	4	5	4	4.33333	1	2	1	1.33333	2	1	1	1.33333	2	4	1	3	2.5	5	5	5	5	5	0.000854043	0.058865	0.120164	0.692931	9.2773	9.1797	8.7891	8.5938	0	0	0.000881029	0.021336	0.0601173	0.00738552	0.714229	1	2900.24
154	33	7	2	1032	5	4	4	4.33333	4	5	5	4.66667	5	5	5	5	5	5	5	5	2	3	3	3	2.75	3	3	4	3	3.25	0.0356522	0.497901	0.550114	0.522129	8.9844	8.9844	5.0781	8.9844	0	0.0371517	0.0356724	0.334365	0.506602	0.640867	0.539969	3	258
155	31	13	2	3859.16	5	5	5	5	4	4	5	4.33333	2	1	4	2.33333	4	4	4	4	3	2	2	3	2.5	5	5	4	4	4.5	0.228403	0.0086434	0.0981245	0.692058	9.9609	9.4727	9.1797	8.5938	0.123623	0.185793	0.24058	0.00571898	0.00951174	0.0612957	0.812288	2	1286.39
156	32	14	1	6556.19	4	4	5	4.33333	4	5	4	4.33333	1	4	1	2	1	2	1	1.33333	2	4	5	4	3.75	5	4	4	5	4.5	7.15e-05	0.127352	0.0841546	0.53807	10.2539	10.1563	7.4219	9.5703	0	0.00105288	2.51e-05	0.180043	0.125228	0.06212	0.553885	6	936.599
157	44	21	1	1553.56	5	5	5	5	5	5	5	5	4	1	1	2	4	5	4	4.33333	1	1	1	1	1	5	5	5	5	5	0.0753473	0.134004	0.643088	0.572594	10.0249	10.0237	7.96154	9.05247	1.53846	0.0250564	0.0767953	0.37334	0.123151	0.501128	0.584271	79	19.4195
158	45	27	1	8555.32	4	5	5	4.66667	5	5	5	5	1	4	4	3	4	1	1	2	1	1	1	1	1	5	5	5	5	5	0.0513551	0.0484593	0.367821	0.592033	12.207	12.207	9.8633	11.9141	0	0.0530308	0.0513886	0.0308318	0.0487675	0.182525	0.598633	23	356.472
159	45	27	2	7576.41	5	5	5	5	5	5	5	5	1	5	1	2.33333	1	1	5	2.33333	1	1	1	1	1	5	5	5	5	5	0.0390001	0.0472132	1.61929	0.0693252	11.1328	11.1328	9.082	10.4492	0	0.0814239	0.0381138	0.12318	0.0456466	2.10136	0.0698416	13	541.172
160	54	24	2	11291.4	4	5	5	4.66667	5	5	5	5	4	5	5	4.66667	4	4	4	4	1	1	2	1	1.25	5	5	5	5	5	0.0179012	0.0455078	0.156534	0.591782	11.2305	11.2305	9.1797	9.4727	0	0.00411057	0.0181871	0.0137019	0.0462026	0.0171274	0.602576	4	2258.28
161	41	22	1	7288.59	2	4	4	3.33333	4	5	4	4.33333	1	1	2	1.33333	4	4	4	4	2	2	3	4	2.75	5	4	4	5	4.5	0.00658863	0.342721	0.745217	0.534671	13.0859	12.9883	9.7656	9.375	0	0.0038657	0.00671142	0.404241	0.340284	0.54175	0.552754	23	303.691
162	33	15	1	2074.13	4	5	5	4.66667	5	5	5	5	4	4	5	4.33333	5	5	5	5	1	2	2	2	1.75	4	4	4	4	4	0.0278471	0.0469556	0.234158	0.534953	8.4961	7.9102	6.4453	7.1289	0.1875	0.0624395	0.024981	0.0492481	0.0470392	0.582183	0.526972	0	2074.13
163	64	46	1	6494.76	5	5	5	5	5	5	5	5	1	4	4	3	4	5	5	4.66667	1	3	1	1	1.5	5	5	5	5	5	0.000211511	0.118897	0.0720953	0.211366	10.6445	10.6445	9.668	8.9844	0	0.000267183	0.000209097	0.180081	0.114794	0.3102	0.203848	7	811.845
164	41	23	2	5372.86	5	5	5	5	5	5	5	5	4	5	5	4.66667	5	5	5	5	1	2	1	1	1.25	5	5	5	5	5	0.0242217	1.26237	0.611182	0.398901	9.5703	9.4727	6.6406	9.5703	0.00513875	0.00466894	0.025244	0.191427	1.32065	1.04059	0.398163	1	2686.43
165	42	22	2	10566.6	4	4	4	4	4	4	4	4	1	2	2	1.66667	1	4	1	2	2	1	1	2	1.5	5	5	5	4	4.75	0.049718	0.17525	0.952148	0.518408	11.9141	11.8164	9.082	9.9609	0.0150439	0.0248212	0.0530704	0.243889	0.168362	0.651207	0.530401	15	660.416
166	35	15	2	7286.95	4	4	4	4	4	4	4	4	1	1	1	1	1	1	4	2	2	1	1	3	1.75	4	4	4	4	4	0.000281469	0.753635	0.589864	0.395955	9.375	9.375	8.6914	9.1797	0	0	0.000283493	1.07209	0.751903	0.105218	0.394763	0	7286.95
167	47	29	1	10899.5	4	4	4	4	4	4	4	4	1	1	4	2	1	1	1	1	1	1	1	1	1	5	5	5	5	5	0.00187766	0.085392	0.501907	0.61227	13.1836	13.1836	11.9141	11.7188	0	0.011002	0.00178686	0.185462	0.0843303	0.262475	0.610125	21	495.434
168	36	18	1	14235.8	4	4	5	4.33333	4	4	4	4	1	4	4	3	4	5	5	4.66667	5	3	3	2	3.25	5	5	4	5	4.75	0.00492993	0.130994	2.9944	0.283148	15.4297	15.332	11.5234	13.4766	0	0.00379998	0.00498007	0.115727	0.131094	1.66923	0.284593	180	78.6509
169	38	18	2	11455.8	4	4	4	4	4	4	4	4	2	2	4	2.66667	4	2	4	3.33333	3	3	2	3	2.75	4	4	4	4	4	0.0128315	0.0527024	0.323115	0.359874	14.3555	14.3555	9.2773	12.8906	0	0	0.0128622	0.0130506	0.052833	0.404568	0.360689	87	130.179
170	35	17	1	3753.62	4	4	4	4	4	5	5	4.66667	2	4	4	3.33333	2	4	4	3.33333	2	2	2	2	2	5	4	4	5	4.5	0.0389024	0.114863	0.985375	1.16603	11.8164	11.8164	8.9844	8.6914	0	0.0114041	0.0395096	0.0779282	0.115775	0.884771	1.14489	8	417.069
171	58	40	2	1014.23	5	5	5	5	5	5	5	5	2	2	2	2	2	2	5	3	1	1	1	1	1	5	5	5	5	5	0	0.000722687	0.000361343	0	8.0078	8.0078	5.0781	7.4219	0	0	0	0	0.000934463	0	0	0	1014.23
172	31	13	1	9650.84	4	4	4	4	4	4	4	4	2	4	4	3.33333	4	4	4	4	2	2	2	2	2	4	4	4	4	4	0.111126	0.0315838	0.922852	1.02326	10.6196	10.4577	8.67476	9.47626	0	0.0866974	0.112301	0.0153527	0.0323352	2.40043	0.991709	112	85.4056
173	36	17	1	841.167	4	2	4	3.33333	4	4	5	4.33333	5	4	4	4.33333	4	2	4	3.33333	2	2	2	2	2	4	4	5	5	4.5	0.00225568	0.814583	0.137033	0.83573	7.7148	7.5195	5.2734	6.6406	0	0	0.00252885	0.710059	0.828829	0.0422654	0.791212	0	841.167
174	36	18	1	10732.9	5	5	5	5	5	5	5	5	1	1	1	1	1	1	1	1	3	1	1	1	1.5	5	5	5	5	5	0.436791	0.0606529	0.51117	0.356413	10.3797	10.2769	8.26849	9.6911	0	0.325199	0.440648	0.106448	0.0594628	0.423663	0.364225	14	715.524
175	34	16	2	3556.06	4	5	5	4.66667	5	5	5	5	1	1	4	2	1	1	1	1	1	1	1	1	1	5	5	5	5	5	0.0203484	0.125117	0.27498	1.16361	9.7656	9.1797	7.0313	9.2773	0.0225162	0.01354	0.0227969	0.131004	0.124496	0.150699	1.41974	1	1778.03
176	44	26	1	12205	4	4	4	4	4	4	4	4	2	2	2	2	2	4	4	3.33333	2	2	2	2	2	4	4	4	4	4	0.016928	0.045174	0.322775	0.267455	12.8906	12.793	8.5938	12.8906	0	0.00743015	0.0173686	0.038715	0.0454755	0.838433	0.260794	26	452.039
177	25	6	2	1084.4	4	4	5	4.33333	5	5	5	5	2	4	4	3.33333	1	1	1	1	3	1	1	1	1.5	5	5	5	5	5	0.747777	0.0122614	0.666986	0.659091	7.3242	7.2266	6.6406	7.1289	0	0.614666	0.753217	0.0107836	0.0123392	0.183321	0.688348	0	1084.4
178	59	37	1	316.75	5	5	5	5	5	5	5	5	1	1	5	2.33333	1	1	1	1	1	1	1	1	1	5	5	5	5	5	0.15344	0.270188	1.12689	0.714385	5.7617	5.5664	4.5898	5.3711	0.189873	0.226078	0.144436	0.594111	0.223562	1.77708	0.59156	0	316.75
179	47	29	1	7925.88	4	4	4	4	4	4	4	4	2	4	4	3.33333	2	4	4	3.33333	2	2	2	2	2	4	4	4	4	4	0.0702405	0.14428	1.27169	0.92033	13.9648	12.0117	10.2539	13.1836	1.81818	0.0730444	0.0696125	0.0414282	0.14617	0.140638	0.934939	26	293.551
180	31	12	1	7158.98	4	4	4	4	4	5	4	4.33333	2	2	2	2	2	1	2	1.66667	4	4	4	4	4	2	3	3	2	2.5	0.211021	0.0988995	0.416323	0.608739	11.0352	11.0352	10.1563	8.7891	0	0.17666	0.211967	0.279819	0.0941098	0.149581	0.62306	15	447.436
181	30	12	1	3350.89	5	5	5	5	5	5	5	5	5	5	5	5	4	4	4	4	3	2	3	3	2.75	5	5	5	5	5	2.02027	0.166928	0.730303	1.30608	8.5938	8.4961	8.0078	8.0078	0	1.91009	2.03384	0.135445	0.169416	0.155175	1.37446	0	3350.89
182	66	48	1	8950.51	5	5	5	5	5	5	5	5	1	1	1	1	1	1	1	1	1	1	1	1	1	5	5	5	5	5	0.00310865	0.0460329	0.554582	0.273924	13.7695	13.7695	12.4023	10.5469	0.00529367	0.00168176	0.00323337	0.0524147	0.0448346	1.54609	0.227468	21	406.841
183	46	26	1	10504.2	4	4	4	4	4	4	4	4	2	4	2	2.66667	4	4	4	4	3	2	3	2	2.5	5	5	4	5	4.75	0.0112271	1.09496	0.249329	0.357732	13.0859	13.0859	10.2539	12.207	0	0.00131935	0.0117296	1.04492	1.11199	0.0250676	0.374358	36	283.899
184	40	22	1	7069.9	4	4	5	4.33333	5	5	5	5	4	4	4	4	4	4	5	4.33333	2	1	1	1	1.25	5	5	5	5	5	0.0127309	0.211936	0.616186	0.548322	11.7188	11.7188	8.9844	11.2305	0	0.00748911	0.0131451	0.273012	0.2078	0.0510621	0.575281	11	589.159
185	35	16	2	8292.25	4	4	5	4.33333	4	4	5	4.33333	2	4	5	3.66667	5	4	4	4.33333	2	1	3	1	1.75	5	4	4	4	4.25	0.0120921	0.109155	0.738301	0.650453	9.5703	9.4727	8.8867	8.7891	0.00323572	0.0050993	0.0124028	0.17111	0.106318	2.18476	0.62201	1	4146.12
186	34	14	1	9873.87	4	4	4	4	5	5	5	5	1	4	4	3	4	1	4	3	3	3	2	2	2.5	5	5	5	5	5	0.0037068	0.0820979	0.730449	0.88834	13.6719	13.6719	10.0586	11.9141	0	0	0.00374322	0.0187441	0.0828128	0.209934	0.896844	21	448.812
187	27	8	1	10297	4	4	4	4	4	5	4	4.33333	4	4	4	4	4	4	4	4	2	1	1	1	1.25	4	4	4	4	4	0.0289852	1.22947	1.05573	0.659469	15.2344	15.0391	14.6484	11.1328	0.0281426	0.0383119	0.0266696	1.62015	1.1318	1.21447	0.686931	44	228.823
188	33	11	2	14636.7	5	5	5	5	5	5	5	5	4	4	4	4	4	4	4	4	5	2	2	2	2.75	5	5	5	5	5	0.0390568	0.0953768	0.208842	0.332206	15.918	15.5273	9.2773	15.5273	0	0.0160047	0.0412203	0.174426	0.0882131	0.22044	0.351749	94	154.071
189	40	21	1	8781.74	4	4	4	4	4	4	4	4	2	4	4	3.33333	4	4	4	4	3	2	3	3	2.75	4	4	4	4	4	0.0413551	0.0651358	0.683554	0.878539	11.0352	11.0352	8.6914	11.0352	0	0.0072035	0.0435797	0.0325873	0.0673524	0.659978	0.91676	10	798.34
190	35	17	1	4137.44	4	4	4	4	4	5	5	4.66667	2	2	5	3	4	4	5	4.33333	4	4	4	3	3.75	4	4	3	3	3.5	0.0210185	0.428134	0.974874	1.39838	11.2305	11.2305	9.668	10.0586	0	0.0193447	0.0212944	0.157659	0.454504	1.25982	1.36477	10	376.131
191	66	46	1	9693.22	5	5	5	5	4	4	4	4	4	4	5	4.33333	4	2	4	3.33333	5	4	3	3	3.75	5	4	5	4	4.5	0.0547516	0.0491897	0.0499828	0.31878	11.9141	11.9141	9.7656	10.2539	0	0.0406176	0.0551535	0.0579399	0.0490114	0.0364364	0.325703	17	538.512
192	29	11	2	6566.29	4	4	4	4	5	5	4	4.66667	2	4	4	3.33333	4	4	4	4	3	2	3	1	2.25	4	4	5	5	4.5	0.0586736	0.174262	1.57466	0.604894	12.8906	11.3281	11.6211	10.0586	0.0850675	0.156829	0.0380139	0.148125	0.178681	2.44989	0.497028	19	328.314
193	39	18	1	7094.34	4	4	5	4.33333	4	4	4	4	2	2	2	2	4	4	4	4	2	3	3	3	2.75	4	4	4	2	3.5	0.0135974	0.0483775	1.60507	0.361415	11.6211	11.6211	10.0586	10.3516	0	0	0.0140123	0.0131315	0.0494786	0.116638	0.371195	16	417.314
194	53	35	1	10699.2	4	4	4	4	4	4	4	4	1	2	2	1.66667	4	2	4	3.33333	3	2	2	2	2.25	4	4	3	3	3.5	0.0167292	0.153239	0.743911	0.492997	12.0117	11.9141	11.0352	10.9375	0	0.0112055	0.0172956	0.225129	0.147169	1.43821	0.487341	7	1337.39
195	43	19	2	14765.4	5	5	5	5	5	5	5	5	4	4	4	4	4	5	5	4.66667	1	1	1	1	1	5	5	5	5	5	0.00171981	0.329065	0.282396	0.642647	12.5977	12.5977	11.0352	11.3281	0	0.00551939	0.00157223	0.209088	0.334061	0.266229	0.64677	21	671.154
196	42	23	2	9581.34	5	5	5	5	5	5	5	5	4	4	4	4	4	4	4	4	1	1	1	1	1	5	5	5	5	5	0.00799971	0.208844	0.449469	0.544364	11.3281	11.1328	10.3516	9.7656	0	0.00150263	0.00851146	0.0959179	0.217971	0.0676183	0.580559	11	798.445
197	36	18	1	1835.3	5	5	5	5	5	5	5	5	1	1	1	1	1	1	1	1	1	1	1	1	1	5	5	5	5	5	0.425021	0.0153551	2.03368	0.435922	7.4219	7.3242	6.8359	6.8359	0	0.647191	0.40293	0.0166934	0.0152292	2.96501	0.459588	0	1835.3
198	74	54	1	9357.22	5	5	5	5	5	5	5	5	1	1	1	1	5	1	5	3.66667	1	1	1	1	1	5	5	5	5	5	0.00317959	0.265609	0.0109869	0.245508	14.7461	14.7461	10.8398	13.9648	0	0.00401889	0.00316659	0.156737	0.26773	0.0210992	0.247539	29	311.907
199	47	28	2	7030.86	4	4	4	4	4	4	4	4	2	4	4	3.33333	4	4	4	4	4	3	2	3	3	4	4	4	4	4	0.00512451	0.0731271	0.218643	0.238927	11.0882	10.86	8.88136	10.7396	0.00144248	0.00942867	0.00418418	0.0852161	0.0709625	0.308878	0.248776	19	351.543
200	32	14	1	14023.4	4	4	4	4	5	4	5	4.66667	4	4	5	4.33333	4	4	4	4	1	1	1	1	1	5	5	5	5	5	0.00418214	0.0397398	0.475901	0.271523	12.9883	12.9883	9.8633	11.0352	0	0	0.00424944	0.0169765	0.0401734	0.559375	0.273858	32	424.953
201	48	28	2	12560.8	5	5	5	5	5	5	5	5	1	4	4	3	4	4	4	4	3	3	1	1	2	5	5	5	5	5	0.195097	0.0750521	0.875241	1.42716	11.1328	11.0352	10.4492	9.668	0.2862	0.212703	0.184715	0.0456364	0.0872323	1.50423	1.44546	12	966.212
202	49	29	1	7918.33	4	4	4	4	5	5	5	5	2	2	2	2	4	2	2	2.66667	4	4	4	4	4	5	5	3	4	4.25	0.0375092	0.0571916	0.220824	0.163449	12.6953	12.6953	12.3047	9.668	0	0.0270976	0.0377041	0.0712565	0.0569581	0.391409	0.163659	13	565.595
203	46	26	1	19132	5	5	5	5	5	5	5	5	1	1	5	2.33333	4	1	5	3.33333	1	1	1	1	1	5	5	5	2	4.25	0.0117229	0.0431184	0.567292	0.184748	16.6992	16.6016	14.1602	14.7461	0	0.00493102	0.012	0.0143643	0.0443163	0.491172	0.189395	70	269.465
204	33	13	2	7721.09	4	4	5	4.33333	5	5	5	5	1	1	2	1.33333	4	2	2	2.66667	2	3	3	2	2.5	4	4	4	4	4	0.00294375	0.445813	0.356371	0.532652	12.5	12.5	6.9336	12.207	0	0.00234128	0.00309755	0.603604	0.410845	0.490108	0.511463	33	227.091
205	39	9	1	18386.8	4	2	2	2.66667	4	4	2	3.33333	4	4	2	3.33333	4	4	2	3.33333	5	3	3	3	3.5	4	3	3	3	3.25	0.0689401	0.147034	0.486748	0.8702	15.7227	15.7227	14.4531	13.5742	0.00424561	0.0712547	0.0693038	0.103618	0.15241	0.610795	0.918273	782	23.4825
206	50	26	1	9144.29	5	5	5	5	5	5	5	5	5	5	5	5	4	4	4	4	2	2	2	1	1.75	5	5	5	5	5	0.00449881	0.016915	0.134549	0.324979	12.793	12.793	9.9609	9.082	0	0.0145158	0.004106	0.0176911	0.0170587	0.207757	0.323184	34	261.265
207	35	17	1	12262.1	4	4	4	4	4	4	4	4	2	4	2	2.66667	4	2	4	3.33333	3	3	3	3	3	3	3	3	3	3	0.00704597	0.0406611	0.583243	1.24211	12.1094	10.9375	10.2539	11.6211	0.00479724	0.00220923	0.0109339	0.0443454	0.0438728	0.811833	1.04611	14	817.474
208	38	20	1	1787.7	1	5	5	3.66667	4	5	5	4.66667	1	4	4	3	4	4	4	4	1	1	1	1	1	5	5	5	5	5	0.231654	0.00581009	0.888287	0.163245	8.6914	8.6914	7.3242	7.9102	0	0.231406	0.231779	0.00597729	0.00579185	0.762531	0.181338	0	1787.7
209	32	14	1	6262.07	4	4	5	4.33333	4	4	4	4	1	1	1	1	1	2	2	1.66667	1	1	2	2	1.5	5	4	4	3	4	0.123674	0.0504905	0.373332	0.159724	12.0117	12.0117	8.3984	11.4258	0	0	0.123751	0	0.0505821	0	0.159936	12	481.698
210	70	51	1	9334.65	4	4	4	4	5	5	5	5	5	4	4	4.33333	5	4	4	4.33333	2	2	2	1	1.75	5	5	5	5	5	0.00168753	0.0380484	0.434652	0.0406189	10.4492	10.4492	8.4961	9.7656	0.00262847	0.000905791	0.00174978	0.0386902	0.0365751	0.787909	0.0370706	6	1333.52
211	56	36	1	6486.95	2	5	5	4	5	5	5	5	1	2	5	2.66667	2	1	4	2.33333	1	1	1	1	1	5	5	5	5	5	0.0135404	0.0690348	0.900285	0.362723	9.4727	9.082	8.1055	9.1797	0.0403466	0.0138568	0.0122571	0.0992778	0.0570349	1.50478	0.30407	0	6486.95
212	28	10	2	7331.05	4	4	4	4	5	5	4	4.66667	4	4	4	4	4	4	4	4	3	3	3	3	3	4	4	3	3	3.5	0.0290165	1.12646	0.574572	0.600513	11.4258	11.4258	10.9375	10.1563	0	0.0134201	0.0302628	1.00651	1.13744	0.974123	0.594195	20	349.098
213	50	29	1	670.167	5	5	5	5	5	5	5	5	5	5	5	5	5	1	1	2.33333	2	1	1	1	1.25	5	5	5	5	5	0.372845	0.00737395	0.848465	1.11831	6.7383	6.4453	6.0547	6.0547	0	0.334332	0.378182	0	0.00795902	0.472677	1.18512	0	670.167
214	37	19	1	9131.95	5	5	5	5	5	5	5	5	5	5	5	5	5	5	5	5	2	1	2	1	1.5	5	4	5	5	4.75	0.581411	0.013162	0.393884	0.678146	12.6953	12.6953	10.1563	11.1328	1.76391	4.51201	0.533459	0.0429715	0.0128338	0.37242	0.670739	20	434.855
215	45	27	1	7977.16	4	4	4	4	4	4	4	4	2	2	2	2	2	2	2	2	2	4	2	2	2.5	4	4	3	4	3.75	0.255868	0.093469	0.235744	0.486289	10.0821	10.0861	7.1536	9.8963	0	0.218573	0.256737	0.0636059	0.0941049	0.386261	0.488458	13	569.797
216	33	13	1	7750.88	4	4	4	4	5	5	5	5	1	1	1	1	1	1	1	1	1	1	1	1	1	5	5	5	5	5	0.0653253	0.1234	0.627921	0.581745	9.4727	9.375	8.3984	9.082	0.0812018	0.101729	0.0615853	0.203678	0.115307	1.60623	0.561223	0	7750.88
217	42	24	1	11371.7	4	4	4	4	5	4	4	4.33333	4	4	4	4	2	2	4	2.66667	2	2	2	2	2	4	4	4	4	4	0.0411345	0.630795	1.6033	1.53455	11.8164	11.8164	10.3516	11.0352	0	0.0414594	0.0411359	0.182421	0.63193	0.157546	1.53789	21	516.894
218	59	41	2	2139.46	5	5	5	5	4	5	5	4.66667	1	1	4	2	4	1	5	3.33333	2	3	2	2	2.25	4	4	4	4	4	0.000138886	0.118185	0.144071	0.652412	9.4727	9.4727	8.7891	8.1055	0	0	0.000142581	0.181228	0.116631	0.0649175	0.647673	7	267.433
219	60	41	1	15261.8	4	4	4	4	4	4	4	4	1	1	2	1.33333	4	4	4	4	2	1	3	1	1.75	5	4	4	4	4.25	0.00237408	1.82319	0.384634	0.385996	12.3047	12.3047	10.3516	10.6445	0	0.00253972	0.00236783	2.12041	1.81224	0.752771	0.392862	15	953.865
220	28	9	2	5089.24	5	4	4	4.33333	5	4	4	4.33333	1	1	1	1	4	4	4	4	1	1	1	2	1.25	5	5	5	4	4.75	0.0340993	0.0954834	0.696281	0.68169	10.9375	10.8398	10.0586	8.9844	0.0926539	0	0.034727	0.00791348	0.0977392	0.197837	0.693837	7	636.155
221	51	33	1	5669.98	4	4	5	4.33333	4	5	5	4.66667	1	1	1	1	2	1	1	1.33333	4	2	2	2	2.5	5	5	3	5	4.5	0.0184743	0.0684744	0.890167	0.364883	14.2578	13.3789	8.5938	14.0625	0	0.0099503	0.0214621	0.0585374	0.0719505	1.1861	0.299854	152	37.0587
222	34	14	2	7666.28	2	2	4	2.66667	4	5	5	4.66667	2	2	1	1.66667	2	5	5	4	2	1	5	1	2.25	4	3	3	2	3	0.0175819	0.40466	0.581499	0.869427	13.7695	13.7695	8.1055	13.6719	0	0.0022521	0.0188946	0.197059	0.422635	0.680134	0.881958	16	450.957
223	38	20	1	11614.7	4	4	4	4	4	4	4	4	1	1	1	1	2	2	2	2	2	2	1	2	1.75	5	5	5	4	4.75	0.000794037	1.27932	0.276012	0.235377	12.4023	12.4023	9.7656	11.8164	0	0	0.000810574	0.521479	1.29756	0.155218	0.240329	12	893.436
224	38	18	2	936.123	4	4	5	4.33333	4	4	4	4	1	1	1	1	1	1	4	2	1	1	1	1	1	5	5	5	5	5	0.345277	0.0139526	0.145107	0.212596	7.7148	7.4219	5.3711	6.7383	0.619308	0.220012	0.358602	0.0261317	0.0119773	0.32791	0.191997	0	936.123
225	29	0	2	4700.01	4	4	4	4	4	4	4	4	4	4	4	4	4	4	4	4	3	3	3	3	3	3	3	3	3	3	0.00376878	0.356833	0.309782	2.26413	10.2539	10.0586	8.5938	9.5703	0	0.00101814	0.00519489	0.331913	0.37219	0.493704	2.07234	2	1566.67
226	48	30	1	4358.46	4	4	4	4	4	4	5	4.33333	1	2	4	2.33333	4	4	5	4.33333	1	1	1	1	1	5	5	5	5	5	0.0172369	0.0429466	1.34018	0.765263	9.9609	9.8633	8.3008	8.7891	0.0463867	0.0647007	0.00713445	0.0922386	0.0330278	4.2522	0.592352	4	871.691
227	33	15	2	7772.92	4	4	4	4	4	4	4	4	4	4	4	4	4	4	4	4	3	4	3	4	3.5	3	2	3	3	2.75	0.0627114	1.71846	0.741892	0.391368	13.3789	13.0859	8.3984	13.3789	0	0.0198501	0.064372	0.455507	1.76948	0.773108	0.399713	46	165.381
228	33	15	1	4591.05	4	4	4	4	4	5	4	4.33333	1	1	4	2	4	4	4	4	3	2	1	1	1.75	4	5	5	3	4.25	0.0919142	1.27353	1.15372	0.788407	10.2539	10.1563	7.3242	9.9609	0.00619259	0.0788832	0.0955798	0.971792	1.34571	1.88927	0.753163	0	4591.05
229	38	19	2	9138.57	4	4	5	4.33333	1	5	4	3.33333	2	2	2	2	2	2	4	2.66667	1	2	3	1	1.75	5	5	3	3	4	0.0118014	0.218571	0.490107	0.432537	12.4023	11.3281	11.5234	9.7656	0	0.00923267	0.0133804	0.254479	0.206054	0.396452	0.47551	24	365.543
230	36	18	1	5892.02	4	4	4	4	2	4	4	3.33333	2	2	4	2.66667	4	2	4	3.33333	1	3	3	3	2.5	4	5	4	3	4	0.0223222	0.415555	0.298349	1.18858	9.8633	9.8633	8.8867	9.082	0	0.00186107	0.0228768	0.0223329	0.426721	0.0846787	1.21825	1	2946.01
231	30	5	1	6493.09	5	4	4	4.33333	2	4	4	3.33333	4	4	4	4	4	4	1	3	3	3	4	1	2.75	1	3	3	4	2.75	1.97492	0.0366859	0.341282	0.35669	11.5234	11.5234	8.3984	11.2305	0.0022242	2.05385	1.98384	0.0606143	0.0328553	0.286598	0.372491	4	1298.62
232	39	20	2	10681.3	4	4	4	4	5	5	5	5	1	4	4	3	4	1	4	3	3	1	2	2	2	5	5	4	2	4	0.00980539	1.30102	0.167978	0.35759	11.7188	11.7188	9.4727	11.0352	0	0.00267066	0.010184	0.623331	1.33672	0.216056	0.354465	9	1068.13
233	55	35	1	5087.89	2	4	4	3.33333	4	5	4	4.33333	1	1	1	1	1	1	4	2	3	3	4	3	3.25	4	4	3	4	3.75	0.00209668	0.212605	0.613175	0.591267	12.207	12.207	10.7422	9.5703	0	0	0.00212046	0.124224	0.213797	0.190476	0.597047	13	363.421
234	35	13	2	4742.2	4	4	4	4	5	4	4	4.33333	2	4	4	3.33333	4	2	4	3.33333	2	2	2	2	2	3	3	4	3	3.25	0.0385255	0.138074	0.30382	0.825277	9.1797	8.9844	6.3477	8.3984	0.00974184	0.0389336	0.0386793	0.0822401	0.147808	0.37001	0.793508	0	4742.2
235	53	34	1	7357.77	4	4	4	4	4	4	4	4	4	4	4	4	1	4	4	3	2	2	2	2	2	4	4	4	4	4	0.020198	0.200575	0.809339	1.31996	12.5977	12.4023	9.2773	11.4258	0	0.0319121	0.0184088	0.165731	0.206372	0.960351	1.36152	17	408.765
236	28	10	1	3746.04	5	5	5	5	4	5	4	4.33333	1	2	1	1.33333	2	2	5	3	1	1	3	1	1.5	5	5	5	5	5	0.0703212	0.142046	0.970716	0.559756	9.8633	9.8633	8.2031	9.668	0.0121304	0.14432	0.0645816	0.172675	0.139789	1.2683	0.547599	0	3746.04
237	35	13	1	7266.4	4	4	4	4	4	4	4	4	2	2	2	2	4	2	2	2.66667	1	1	3	2	1.75	5	3	3	5	4	0.0184935	0.0379711	0.216741	0.299328	11.2305	11.2305	8.0078	10.7422	0.0558971	0.0062536	0.0190155	0.0664856	0.0364905	0.432157	0.274466	5	1211.07
238	31	13	2	6160.93	4	4	4	4	4	4	4	4	2	2	2	2	4	4	4	4	3	3	2	2	2.5	4	4	4	4	4	0.0115393	0.389314	0.993903	1.18848	11.6211	11.4258	10.1563	9.5703	0	0.00502697	0.0122199	0.710688	0.356015	2.50134	1.18311	17	342.274
239	33	14	2	3805.82	5	5	5	5	5	5	5	5	5	5	5	5	5	5	5	5	1	1	1	1	1	5	5	5	5	5	0.0886709	0.0972086	0.0741195	0.237345	10.8398	10.8398	7.3242	10.3516	0	0.0671817	0.0895797	0.0775644	0.0980945	0.0494702	0.243942	25	146.378
240	33	15	2	9385.26	5	5	5	5	5	5	5	5	1	1	4	2	1	4	5	3.33333	1	1	1	1	1	5	5	5	5	5	0.00248912	0.0157612	0.0532431	0.065521	10.8398	9.8633	9.5703	9.9609	0	0.00324399	0.00240012	0.0162199	0.0156675	0.131335	0.0564296	7	1173.16
241	59	41	1	5481.83	4	2	4	3.33333	5	2	4	3.66667	4	4	2	3.33333	4	5	5	4.66667	2	5	5	4	4	4	4	4	4	4	0.0839647	0.118809	0.818141	0.47466	13.3789	12.793	11.4258	11.7188	0.0736524	0.0693694	0.0909151	0.127274	0.121985	1.02913	0.386668	25	210.84
242	60	32	2	5436.53	4	4	4	4	5	5	5	5	4	4	4	4	4	4	4	4	3	5	3	5	4	5	5	5	5	5	0.01043	0.544629	0.353258	0.32385	11.5234	11.1328	9.668	10.8398	0	0.0116786	0.00992793	0.389469	0.622684	0.33363	0.304189	2	1812.18
243	50	32	2	1261.5	4	5	4	4.33333	5	4	5	4.66667	1	1	4	2	1	1	5	2.33333	3	2	2	2	2.25	4	4	5	5	4.5	0.00203318	0.0676838	0.437342	0.174606	9.375	9.375	7.9102	7.5195	0	0.0195074	0.00156794	0.0731529	0.0676828	0.253597	0.178745	3	315.376
244	61	40	1	3091.27	4	4	4	4	5	5	4	4.66667	1	1	1	1	1	5	5	3.66667	1	1	1	1	1	5	5	5	5	5	0.146197	0.248408	0.294969	0.305023	8.51309	8.41444	7.35641	7.69315	0	0.21206	0.13864	0.310538	0.241619	0.125851	0.332085	34	88.3221
245	35	15	1	4319.01	4	4	4	4	4	5	4	4.33333	1	1	2	1.33333	4	4	4	4	1	1	1	1	1	5	5	5	5	5	0.134863	0.344792	0.371046	0.56096	11.6211	11.6211	10.1563	10.0586	0	0.0126114	0.13962	0.291744	0.346728	0.640659	0.552135	8	479.89
246	41	23	1	383.833	4	4	4	4	4	5	4	4.33333	1	1	4	2	4	5	5	4.66667	1	1	5	1	2	5	5	5	5	5	0.198733	0.0285286	2.03037	0.642135	6.25	5.7617	4.9805	5.957	0	0.164512	0.211145	0.0176263	0.0322851	2.94751	0.4959	0	383.833
247	34	4	2	5200.15	5	4	5	4.66667	4	4	5	4.33333	1	2	4	2.33333	1	1	4	2	3	2	3	3	2.75	3	3	4	3	3.25	0.0137702	0.0378724	0.262538	0.292074	12.5977	12.5977	7.3242	12.207	0	0	0.0138258	0.0527426	0.037852	0.332278	0.293373	15	325.009
248	34	16	1	8799.79	4	5	5	4.66667	5	5	5	5	4	4	4	4	4	4	5	4.33333	2	1	2	1	1.5	5	5	5	5	5	0.0459961	0.26982	0.908269	0.395137	13.4766	13.4766	8.5938	13.3789	0	0.0110758	0.0471007	0.205625	0.272151	0.714148	0.394206	28	303.441
249	23	5	1	7859.81	5	5	5	5	4	5	5	4.66667	2	2	4	2.66667	2	5	5	4	2	1	3	3	2.25	5	5	5	5	5	0.0279213	0.0509027	0.489957	0.473302	11.7188	11.4258	8.9844	10.6445	0.00685166	0.0360556	0.0258376	0.0742964	0.0421469	0.340504	0.503713	15	491.238
250	37	10	2	7649.73	4	4	4	4	4	4	4	4	1	1	2	1.33333	2	2	2	2	2	1	3	2	2	5	5	4	5	4.75	0.0298049	0.27233	0.567273	0.943974	12.7506	12.645	8.00548	12.6783	0	0.0215742	0.0303554	0.115916	0.281032	0.432215	0.977095	24	305.989
251	40	21	1	9436.84	4	4	4	4	4	4	4	4	1	1	2	1.33333	4	4	4	4	3	3	2	2	2.5	4	4	4	4	4	0.105464	0.303272	0.911628	0.0940054	13.6719	13.5742	10.4492	11.6211	0.144479	0.104039	0.105604	0.46206	0.283226	0.285855	0.101204	28	325.408
252	53	29	2	9109.4	5	5	5	5	5	5	5	5	1	4	4	3	4	1	1	2	2	2	2	2	2	5	5	4	5	4.75	0.000465695	0.0348102	0.0358447	1.23179	13.0859	13.0859	11.9141	8.8867	0	0	0.000476744	0.0775891	0.0338223	0.0247386	1.24134	20	433.781
253	37	19	1	4114.31	5	5	5	5	5	4	5	4.66667	4	4	4	4	4	5	5	4.66667	4	4	3	4	3.75	5	5	3	5	4.5	0.692112	0.245178	0.642803	1.82803	9.7656	9.7656	9.2773	8.4961	0	0.123193	0.746759	0.4682	0.225974	1.14307	1.90733	4	822.861
254	65	43	1	7041.02	5	5	5	5	4	5	5	4.66667	2	4	4	3.33333	4	4	4	4	2	1	3	2	2	4	5	5	5	4.75	0.00612347	0.0203043	0.0883187	0.450339	10.2539	10.2539	7.3242	9.9609	0	0.00410172	0.00617123	0.0131255	0.0204899	0.16735	0.454522	6	1005.86
255	39	19	1	9695.53	5	5	5	5	5	5	5	5	5	5	5	5	5	5	5	5	1	1	1	1	1	5	5	5	5	5	0.00013398	0.0110842	0.0281254	0.0382858	11.3281	11.3281	8.9844	10.5469	0	0	0.000134073	0.722022	0.0108331	0.32491	0.0382779	0	9695.53
256	50	32	1	10505.2	4	4	5	4.33333	4	5	5	4.66667	4	5	5	4.66667	5	5	5	5	4	4	4	1	3.25	5	5	5	5	5	0.0334284	0.0466065	0.543685	0.71503	12.0117	10.8398	10.6445	10.0586	0.0104949	0.0744131	0.0241075	0.0654591	0.0427039	1.00091	0.614185	15	656.576
257	68	47	2	3110.54	5	4	5	4.66667	4	4	5	4.33333	1	1	1	1	1	1	1	1	1	1	1	1	1	5	5	4	5	4.75	0.00294474	0.151923	0.252466	0.743246	9.9609	9.9609	8.3008	7.7148	0.00122145	0.000411489	0.00327171	0.111513	0.142937	0.325899	0.542958	5	518.423
258	33	8	2	583.233	4	4	5	4.33333	4	4	5	4.33333	1	1	4	2	4	4	2	3.33333	2	3	2	2	2.25	4	3	3	3	3.25	0.0189797	0.011382	0.0288343	0.154415	7.7148	7.7148	5.1758	7.3242	0	0.128991	0.0121009	0	0.0121009	0.174137	0.147631	0	583.233
259	41	23	1	10760.6	5	5	4	4.66667	5	5	5	5	4	4	5	4.33333	5	5	1	3.66667	3	3	1	5	3	5	5	5	5	5	0.00351578	0.09057	0.700422	0.287888	11.7188	11.3281	7.8125	11.3281	0	0.00295712	0.00370266	0.152889	0.0765784	0.962636	0.217264	22	467.854
260	42	24	1	17666.7	4	4	5	4.33333	4	5	5	4.66667	1	1	1	1	1	1	4	2	3	4	5	5	4.25	5	5	4	4	4.5	0.0055312	0.498861	0.470861	0.284925	11.5234	11.2305	9.5703	10.8398	0	0.0028525	0.00581729	0.3481	0.515677	0.654363	0.278908	8	1962.96
261	48	30	1	15043.5	2	4	5	3.66667	4	5	4	4.33333	1	1	4	2	4	1	4	3	1	1	2	2	1.5	5	5	4	5	4.75	0.0840364	0.140996	1.14637	0.213701	12.4497	12.3697	9.54877	11.2372	0.0170261	0.0609436	0.085205	0.106222	0.142844	0.587762	0.221045	22	654.066
262	37	16	1	4849.84	5	5	5	5	5	5	5	5	4	4	4	4	5	5	5	5	1	1	1	1	1	5	5	5	5	5	0.0021168	0.0515431	0.114839	0.802145	11.7188	11.7188	7.6172	11.5234	0	0	0.00212969	0.0676492	0.0515274	0.00966417	0.807125	45	105.431
263	27	9	1	18958.5	4	4	5	4.33333	4	4	5	4.33333	1	4	5	3.33333	4	1	1	2	1	4	3	2	2.5	4	4	4	4	4	0.0172424	0.248757	1.24431	0.975253	12.3047	12.207	10.2539	11.7188	0.0735417	0.0192116	0.0169851	0.164959	0.253776	0.790048	1.01653	10	1723.5
264	55	35	1	8712.33	5	5	5	5	5	5	4	4.66667	4	4	4	4	5	4	4	4.33333	1	2	1	1	1.25	5	5	5	5	5	0.00156052	0.0332823	0.0836113	0.513552	10.5469	10.2539	8.1055	10.1563	0	0.00387728	0.00144552	0.0697911	0.0313415	0.177709	0.537717	6	1244.62
265	47	29	1	9671.66	4	4	5	4.33333	5	5	5	5	4	4	4	4	4	2	1	2.33333	1	2	1	1	1.25	4	4	3	3	3.5	0.174009	0.0311652	0.688	0.775595	10.9375	10.9375	8.6914	10.4492	0.0569471	0.0494632	0.187027	0.0121695	0.0332409	1.74613	0.749521	8	1074.63
266	75	55	1	5161.52	4	4	5	4.33333	5	5	5	5	4	4	4	4	4	5	4	4.33333	2	1	1	2	1.5	5	5	5	5	5	0.786465	0.0178002	0.377365	0.259182	11.9141	11.7188	8.8867	11.4258	0	0.449623	0.827828	0.024655	0.0171031	0.67576	0.246653	9	516.152
